# Supplementary material for: Chitosan oligosaccharide ameliorates acute lung injury induced by blast injury through the DDAH1/ADMA pathway
Source: PLoS One. 2018 Feb 7;13(2):e0192135. doi: 10.1371/journal.pone.0192135 (PMC5802901; doi:10.1371/journal.pone.0192135)
Supplement: S1 File — (XLSX) [file pone.0192135.s001.xlsx]

## Sheet: Sheet1
control group					ALI group					ALI+COS group
No	weight（g）	lung wet weight（g）	lung dry weight（g）	wet/dry	No	weight（g）	lung wet weight（g）	lung dry weight（g）	wet/dry	No	weight（g）	lung wet weight（g）	lung dry weight（g）	wet/dry
1	26	0.1377	0.0283	4.86572	1	25	0.1683	0.036	4.675	1	25	0.1513	0.0247	6.12551
2	26	0.139	0.0291	4.77663	2	26	0.1703	0.0365	4.66575	2	26	0.1494	0.0313	4.77316
3	27	0.1258	0.0248	5.07258	3	27	0.1786	0.029	6.15862	3	26	0.1301	0.0314	4.14331
4	25	0.1302	0.0304	4.28289	4	25	0.1542	0.0353	4.36827	4	26	0.1531	0.0295	5.18983
5	25	0.1377	0.0278	4.95324	5	25	0.1601	0.0308	5.19805	5	25	0.1462	0.0244	5.9918
6	25	0.153	0.0264	5.79545	6	26	0.1542	0.0344	4.48256	6	25	0.1667	0.0362	4.60497
7	25	0.1396	0.0324	4.30864	7	25	0.1782	0.0278	6.41007	7	27	0.132	0.0301	4.38538
8	26	0.1689	0.029	5.82414	8	27	0.1532	0.0309	4.95793	8	25	0.1692	0.0311	5.44051
9	26	0.1367	0.0343	3.98542	9	25	0.1728	0.037	4.67027	9	26	0.1419	0.0357	3.97479
10	26	0.1465	0.0359	4.08078	10	25	0.1679	0.0247	6.79757	10	26	0.1345	0.0261	5.15326
mean	25.7	0.14151	0.02984	4.79455	mean	25.6	0.16578	0.03224	5.23841	mean	25.7	0.14744	0.03005	4.97825
SD	0.674949	0.0122201	0.00347218	0.652498	SD	0.843274	0.00976317	0.00421511	0.883645	SD	0.674949	0.0134741	0.00409179	0.735566
	mean	SD
control group	4.79455	0.652498
ALI group	5.23841	0.883645
ALI+COS group	4.97825	0.735566
